# Supplementary material for: Protein G-quadruplex interactions and their effects on phase transitions and protein aggregation
Source: Nucleic Acids Res. 2024 Apr 4;52(8):4702–22. doi: 10.1093/nar/gkae229 (PMC11077067; doi:10.1093/nar/gkae229)
Supplement: gkae229_Supplemental_Files [file gkae229_supplemental_files.zip]

Archive with 3 entries (3 files):
- NAR-Supporting_information (NAR-gkae229)-proof.pdf
- SV1.avi
- SV2.avi
